# Supplementary material for: Study on the Chemical Composition and Anti-Tumor Mechanisms of Clausena lansium Fruit By-Products: Based on LC-MS, Network Pharmacology Analysis, and Protein Target Validation
Source: Foods. 2024 Nov 30;13(23):3878. doi: 10.3390/foods13233878 (PMC11640417; doi:10.3390/foods13233878)
Supplement: Supplementary file 1 [file foods-13-03878-s001.zip]

Archive with 1 entries (1 files):
- foods-3349847-supplementary.pdf
